# Supplementary material for: Constitutively bound CTCF sites maintain 3D chromatin architecture and long-range epigenetically regulated domains
Source: Nat Commun. 2020 Jan 7;11:54. doi: 10.1038/s41467-019-13753-7 (PMC6946690; doi:10.1038/s41467-019-13753-7)
Supplement: Supplementary file 4 — Source Data [file 41467_2019_13753_MOESM4_ESM.xlsx]

## Sheet: Figure3B
Performed 10.10.13
Anti-CTCF	07-729	Millipore
Anti-HistoneH3	ab1791	Abcam

## Sheet: Figure 4C
		CT values in triplicate
Rad21 ChIP-qPCR	(Abcam 992)	Neg. Control
		WNT2	KLK_CTCF1	KLK_CTCF2	KLK_CTCF3	KLK_CTCF4	KLK_CTCF5	KLK_CTCF6	KLK_CTCF7	KLK_CTCF8	KLK_CTCF9
Biological Replicate 1	Non target siRNA INPUT	24.1053	23.8783	24.3279	24.3952	24.2854	23.7093	23.7787	23.7623	23.9186	24.3571
	Non target siRNA INPUT	24.055	23.932	24.3382	24.2961	24.1562	23.9884	23.7982	23.9232	23.8421	24.3996
	Non target siRNA INPUT	24.0608	23.9287	24.447	24.2917	24.2687	23.9973	23.7911	23.8352	23.967	24.384
	Non target siRNA Rad21 ChIP	30.6687	26.8891	29.7979	29.5749	26.3622	27.326	27.0903	27.9543	25.9079	27.7129
	Non target siRNA Rad21 ChIP	30.251	27.0399	30.1703	29.2984	26.3979	27.0665	26.9268	27.8746	25.6226	27.861
	Non target siRNA Rad21 ChIP	30.7214	27.1583	29.7919	29.2929	26.2805	27.4053	27.2147	28.0747	25.6664	27.8286
	CTCF siRNA INPUT	24.7859	24.3336	24.8435	24.9227	24.8671	24.5389	24.1501	24.3701	24.3052	24.9469
	CTCF siRNA INPUT	24.6915	24.3567	24.9256	24.7927	24.8597	24.3157	24.2801	24.3536	24.4193	24.858
	CTCF siRNA INPUT	24.8121	24.2372	24.8721	24.8742	24.8135	24.5549	24.2528	24.4738	24.3108	24.9443
	CTCF siRNA Rad21 ChIP	29.9588	28.754	29.9588	30.1905	27.1731	27.4718	29.2171	29.9053	28.0255	29.645
	CTCF siRNA Rad21 ChIP	30.6849	28.8153	30.333	30.383	27.059	27.6209	29.5059	30.0171	28.1739	29.2613
	CTCF siRNA Rad21 ChIP	30.9812	28.4968	30.1035	30.7976	27.2486	27.5532	29.2232	29.5906	27.88	29.753
		WNT2	KLK_CTCF1	KLK_CTCF2	KLK_CTCF3	KLK_CTCF4	KLK_CTCF5	KLK_CTCF6	KLK_CTCF7	KLK_CTCF8	KLK_CTCF9
Biological Replicate 2	Non target siRNA INPUT	26.9124	27.0058	27.4366	26.9249	26.934	26.8303	26.85	26.9716	26.9023	26.8485
	Non target siRNA INPUT	27.0712	26.9282	27.4736	26.8759	27.1445	26.7675	26.8452	27.1797	26.8321	27.183
	Non target siRNA INPUT	27.2582	26.9961	27.5028	27.3645	26.9607	26.8758	26.6246	26.8671	27.057	27.1624
	Non target siRNA Rad21 ChIP	31.8916	28.1873	30.983	30.6237	27.5664	28.3263	28.3283	28.8302	26.9593	28.773
	Non target siRNA Rad21 ChIP	32.4255	28.0882	31.7498	30.2721	27.5583	28.7926	28.609	29.2643	27.4734	28.6184
	Non target siRNA Rad21 ChIP	31.6681	28.6546	32.4458	30.4397	27.4959	28.1554	28.3993	28.4896	27.4207	28.4181
	CTCF siRNA INPUT	27.4967	24.3336	28.0625	27.302	27.1954	27.4252	27.1257	27.4895	27.2971	27.7107
	CTCF siRNA INPUT	27.6066	24.3567	27.838	27.3313	27.5584	27.0894	27.1762	27.5512	27.5677	27.6924
	CTCF siRNA INPUT	27.7053	24.2372	27.8692	27.5756	27.3828	27.2179	27.3308	27.4289	27.1897	27.4497
	CTCF siRNA Rad21 ChIP	33.0147	28.754	31.7473		28.3652	28.9635	31.1876	31.2401	29.2921	31.102
	CTCF siRNA Rad21 ChIP	34.1845	28.8153	32.7873	31.9936	28.8282	29.1117	31.3991	31.1426	29.678	30.1381
	CTCF siRNA Rad21 ChIP		28.4968	31.9331	31.4953	28.6407	29.103	30.8046		29.1244	31.3044

## Sheet: Figure 5A
		CT values in triplicate
CTCF ChIP-qPCR	(Millipore 07-729)	Neg. Control
		TFEC	KLK_CTCF1	KLK_CTCF2	KLK_CTCF3	KLK_CTCF4	KLK_CTCF5	KLK_CTCF6	KLK_CTCF7	KLK_CTCF8	KLK_CTCF9	Loading control
Biological Replicate 1	CRISPR_control INPUT	22.6199	22.6719	23.3958	22.8165	22.5534	22.4289	22.5077	22.7606	22.6564	22.8266	22.9796
	CRISPR_control INPUT	22.5817	22.7942	23.4525	23.1483	22.8844	22.4579	22.5369	23.0173	22.5357	22.8879	23.6221
	CRISPR_control INPUT	22.4802	22.7682	23.5794	23.2998	22.7976	22.5106	22.5625	22.9495	22.5932	22.9073	23.3307
	CRISPR_CTCF INPUT	23.0741	23.2569	23.9109	23.5238	25.5418	24.1453	23.0552	23.1752	23.3141	23.2482	23.5766
	CRISPR_CTCF INPUT	22.9472	22.8299	23.8474	23.6815	25.6469		22.9898	23.1432	23.2004	23.5701	23.8098
	CRISPR_CTCF INPUT	23.0162	23.1027	23.7749	23.758		23.9119	23.0324	23.3212	23.1003	23.3342	23.7231
	CRISPR_control ChIP CTCF	29.3286		26.9468	25.9621	24.2855	23.6795	24.3384	24.394	23.8836	24.5282	25.4363
	CRISPR_control ChIP CTCF	29.0496	24.2041	26.8799	25.8265	24.3159	23.6227	24.3832	24.3003	23.8725	24.5622	25.9662
	CRISPR_control ChIP CTCF	29.2686	24.1525	26.7404	25.8077	24.5359	23.6765	24.4679	24.4344	24.0534	24.6665	25.7445
	CRISPR_CTCF ChIP CTCF	29.0252	24.2743	26.8643		26.6777	24.5395	23.9924	24.2206	23.7331		25.3883
	CRISPR_CTCF ChIP CTCF	30.4467	24.3234	26.8254	25.835	26.8853		23.997	24.4422	23.8365	24.62	25.8275
	CRISPR_CTCF ChIP CTCF	29.7673	24.1879	26.961	25.8122	26.6386	24.6905	24.1956	24.3729	23.8969	24.6955	25.5302
		WNT2-CH			KLK_CTCF3	KLK_CTCF4	KLK_CTCF5	KLK_CTCF6				Loading control
Biological Replicate 2	CRISPR_control INPUT	26.2902			26.3924	26.329	25.561	25.9318				28.0166
	CRISPR_control INPUT	26.1285			26.382	26.0448	25.6328	25.8872				27.778
	CRISPR_control INPUT	26.0562			26.4439	26.1512	26.2068	25.8831				28.4186
	CRISPR_CTCF INPUT	28.0972			28.2679	30.1461	29.007	28.1141				28.2616
	CRISPR_CTCF INPUT	27.7971			28.4563	31.2533	29.1122	28.071				28.5005
	CRISPR_CTCF INPUT	28.2607			28.2962	30.0562	29.0041	27.9573				28.4816
	CRISPR_control ChIP CTCF	33.6028			26.2231	24.7371	24.0844	24.797				26.6833
	CRISPR_control ChIP CTCF	34.4124			26.2237	24.5858	24.0438	24.9247				26.7033
	CRISPR_control ChIP CTCF	33.4593			26.1983	24.5734	24.0496	24.831				26.5174
	CRISPR_CTCF ChIP CTCF	32.8705			26.8629	28.0939	26.1049	25.3104				27.0302
	CRISPR_CTCF ChIP CTCF	31.3847			26.9422	27.9707	26.0502	25.4291				27.1053
	CRISPR_CTCF ChIP CTCF	32.2041			26.9375	27.973	26.0931	25.4763				27.4415

## Sheet: Figure 5B
		CT values in triplicate
Rad21 ChIP-qPCR	(Abcam 992)	Neg. Control
		WNT2-CH	KLK_CTCF1	KLK_CTCF2	KLK_CTCF3	KLK_CTCF4	KLK_CTCF5	KLK_CTCF6	KLK_CTCF7	KLK_CTCF8	KLK_CTCF9	Loading control
Biological Replicate 1	Control CRISPR INPUT	23.9522	23.9348	24.7914	24.4295	23.9593	23.544	23.9586	23.9844	23.9308	24.0866	23.9846
	Control CRISPR INPUT	23.9464	23.9729	24.8184	24.3079	24.0557	23.7697	23.8568	24.019	23.928	24.1332	24.1138
	Control CRISPR INPUT	23.9589	23.9243	24.7935	24.3869	24.1866	23.8008	24.0082	23.9911	24.0185	24.0607	24.1778
	CTCF CRISPR INPUT	24.0394	23.9702	24.9537	24.6083	26.5623	25.4339	24.2926	24.4194	24.1027	24.677	24.4413
	CTCF CRISPR INPUT	24.007	23.9863	24.9395	24.5548	26.4936	25.3174	24.2265	24.3497	24.0634	24.3185	24.4534
	CTCF CRISPR INPUT	24.046	23.9473	24.734	Undetermined	26.5687	25.1949	24.23	24.2909	24.1877	24.5657	24.3958
	Control CRISPR Rad21 ChIP	31.5783	29.626	32.2617	31.6969	28.8846	29.9939	30.142	30.9012	31.4766	30.5283	30.4537
	Control CRISPR Rad21 ChIP	31.9443	30.1241	32.4764	31.6253	28.6632	29.683	29.7971	30.6005	30.3279	30.62	30.3868
	Control CRISPR Rad21 ChIP	32.362	29.6547	31.3842	31.7225	28.6209	29.5321	30.0051	31.0318	30.6494	29.9021	30.4507
	CTCF CRISPR Rad21 ChIP	32.2882	30.1201	32.6532	32.6862	32.1682	30.6569	30.0836	30.9943	31.2281	30.7147	30.5178
	CTCF CRISPR Rad21 ChIP	32.6716	30.29	32.7722	31.8282	31.549	31.3295	30.277	30.4031	30.515	29.9851	30.3298
	CTCF CRISPR Rad21 ChIP	32.1437	30.3772	32.5515	31.5113	32.0433	31.6952	29.7611	30.8362	30.5648	30.4645	30.3434
		WNT2-CH			KLK_CTCF3	KLK_CTCF4	KLK_CTCF5	KLK_CTCF6				Loading control
Biological Replicate 2	Control CRISPR INPUT	26.2902			26.3924	26.329	25.561	25.9318				28.0166
	Control CRISPR INPUT	26.1285			26.382	26.0448	25.6328	25.8872				27.778
	Control CRISPR INPUT	26.0562			26.4439	26.1512	26.2068	25.8831				28.4186
	CTCF CRISPR INPUT	28.0972			28.2679	30.1461	29.007	28.1141				28.2616
	CTCF CRISPR INPUT	27.7971			28.4563	31.2533	29.1122	28.071				28.5005
	CTCF CRISPR INPUT	28.2607			28.2962	30.0562	29.0041	27.9573				28.4816
	Control CRISPR Rad21 ChIP	33.6028			33.7219	30.7555	30.8047	31.1837				31.9486
	Control CRISPR Rad21 ChIP	34.4124			33.9554	31.0602	32.0213	31.8933				30.5324
	Control CRISPR Rad21 ChIP	33.4593			33.34	31.3722	31.5985	31.572				31.1601
	CTCF CRISPR Rad21 ChIP	32.8705			33.7008	31.9695	31.75	29.9446				30.4343
	CTCF CRISPR Rad21 ChIP	31.3847			32.7111	32.5831	31.0585	29.8255				29.7184
	CTCF CRISPR Rad21 ChIP	32.2041			31.9469	32.3813	30.2389	29.9762				30.9043

## Sheet: Figure 5C_Supp. Figure 6A
Expression qPCR		CT values in triplicate
		ALAS1	KLK15	KLK3	KLK2	KLKP1	KLK4	ALAS1	KLK5	KLK6	KLK7	KLK8	KLK9	KLK10	KLK11	KLK12	KLK13	KLK14	CTU1	SIGLEC9
Biological replicate 1	Cas9n_empty		27.8162	21.5097	22.7907	26.7808	20.1306	22.7811	26.8366			29.2726	31.2362	29.1166		32.1855	31.2821	26.8636	26.5592	26.7169
	Cas9n_empty	26.6633	27.8108	21.5564	23.0454	26.8307	20.3491	22.9652	26.9357	30.4249	31.9053		31.4954	29.5454	29.9533	30.8181	31.7136	26.9342	26.6417	26.8973
	Cas9n_empty	26.7614	27.9347	21.87	23.6381	27.1324	20.4173		26.9372	30.6682	31.657	29.3604	31.3958	30.6505	29.9245	31.7009		26.9174		27.2052
	Cas9n_CTCF	25.8154	26.9214	20.8278	22.2618	26.2196	19.7023	23.609	26.9012	27.9062	28.7367	25.3507	29.5	25.1406	28.8116	30.435	28.8423	25.6937	26.7739	26.5281
	Cas9n_CTCF		26.999	20.9369	22.449	26.392	19.6605		26.9176			25.4442	29.9281	25.4598	28.6417		28.7643	25.4961	26.7158	26.5801
	Cas9n_CTCF	25.95	27.0802	20.7809	22.7253	26.4199	19.7311	23.5511	26.9599	27.9475	28.5057	25.3978	29.6941		28.6204	30.6171	28.9596		26.7843	26.5053
Biological replicate 2	Cas9n_empty	23.4691	25.277	19.0878	20.2987	24.3648	19.4141	23.6124	27.9414	31.5242	32.0895	30.1069	31.692	29.9937	29.3783	32.9526	33.2411	27.942	28.0396	27.2365
	Cas9n_empty	23.3943	25.356	18.8633	20.446	24.2274	18.9561	23.5302	27.9946	31.7394	32.9229	30.265	30.8214	29.9098	30.3307	33.0902	33.2085	27.669	28.0621	27.6292
	Cas9n_empty	23.5237	25.1947	18.8575	19.7778	23.8418	19.0087	23.5681	28.064	31.2282	33.8638	30.3629	31.0232	30.0226	28.8876		33.9402	28.1887	28.0596	27.2252
	Cas9n_CTCF	23.1034	25.1249	18.6978	20.4381	24.4277	19.1105	23.0153	28.0519	28.6346	29.0611	26.3592	29.5637	25.5	28.0627	30.5655	29.9552	26.0073	27.7188	26.8552
	Cas9n_CTCF	23.2351	25.2198	18.8486	20.0761	24.213	19.3258	23.1198	27.9111	28.7859	29.1293	25.9914	29.1109	25.563	28.5325	30.645	29.5394	25.783	27.6809	26.4633
	Cas9n_CTCF	23.4042	25.2405	18.7042	20.0175	24.6123	19.4504	23.1953	28.0939	28.4548	28.662	26.126	29.1775	25.5428	28.5733	30.7424	29.9418	26.3882	27.8117	26.5522

## Sheet: Supp. Figure 12A
Expression qPCR		CT values in triplicate
		GAPDH	CTCF
Biological Replicate 1	Non Target siRNA	18.0148	25.6198
	Non Target siRNA	17.9935	25.4649
	Non Target siRNA	17.9865	25.6152
	CTCF siRNA	17.9934	28.0695
	CTCF siRNA	17.9745	28.0433
	CTCF siRNA	17.9747	28.0222
Biological Replicate 2	Non Target siRNA	18.047	25.0801
	Non Target siRNA	18.7108	25.1441
	Non Target siRNA	18.4577	25.1682
	CTCF siRNA	17.8975	26.9991
	CTCF siRNA	17.7153	27.0017
	CTCF siRNA	17.7797	27.0563
